# Supplementary material for: Expansion of a core regulon by transposable elements promotes Arabidopsis chemical diversity and pathogen defense
Source: Nat Commun. 2019 Aug 1;10:3444. doi: 10.1038/s41467-019-11406-3 (PMC6671987; doi:10.1038/s41467-019-11406-3)
Supplement: Supplementary file 5 — Supplementary Dataset 1 [file 41467_2019_11406_MOESM5_ESM.xlsx]

## Sheet: Sheet1
Supplementary Data 1. PAML output for purifying and positive selection on CYP82C family.
						site class: 0			site class: 1			site class: 2a			site class: 2b
name	Model	Site-class model	fixed ω?	tree	ω	proportion	background ω	foreground ω	proportion	background ω	foreground ω	proportion	background ω	foreground ω	proportion	background ω	foreground ω	lnL	np
CYP82Cm0	One Dn/Ds ratio	One w	no	((((At82C2,Al82C2),At82C3),(At82C4,(Al82C4,Ah82C4))),Cr82C4,At82G1);	0.20796	n/a	n/a	n/a	n/a	n/a	n/a	n/a	n/a	n/a	n/a	n/a	n/a	-5484.62	15
CYP82Cm1a	One Dn/Ds ratio	Neutral	no	((((At82C2,Al82C2),At82C3),(At82C4,(Al82C4,Ah82C4))),Cr82C4,At82G1);	n/a	0.8087	0.11791	0.11791	0.1913	1	1	n/a	n/a	n/a	n/a	n/a	n/a	-5465.05	16
CYP82C2C3_fixed	Several Dn/Ds ratios for branches	Selection	ω=1	((((At82C2,Al82C2),At82C3) #1,(At82C4,(Al82C4,Ah82C4))),Cr82C4,At82G1);	n/a	0.58993	0.11193	0.11193	0.13639	1	1	0.22228	0.11193	1	0.05139	1	1	-5462.97	17
CYP82C2_fixed	Several Dn/Ds ratios for branches	Selection	ω=1	((((At82C2 #1,Al82C2),At82C3),(At82C4,(Al82C4,Ah82C4))),Cr82C4,At82G1);	n/a	0.44962	0.11447	0.11447	0.08694	1	1	0.38835	0.11447	1	0.07509	1	1	-5461.55	17					Bayes Empirical Bayes analysis: positively selected sites
																					null model	2ΔlnL	P	H 250
CYP82C2C3_unfixed	Several Dn/Ds ratios for branches	Selection	no	((((At82C2,Al82C2),At82C3) #1,(At82C4,(Al82C4,Ah82C4))),Cr82C4,At82G1);	n/a	0.79502	0.11229	0.11229	0.18474	1	1	0.01643	0.11229	15.9822	0.00382	1	15.9822	-5461.55	18	CYP82C2C3_unfixed	m1a	7.00617	0.0301044	0.962*
																					fixed ω	2.83574	0.0921881
CYP82C2_unfixed	Several Dn/Ds ratios for branches	Selection	no	((((At82C2 #1,Al82C2),At82C3),(At82C4,(Al82C4,Ah82C4))),Cr82C4,At82G1);	n/a	0.4928	0.11428	0.11428	0.09571	1	1	0.34457	0.11428	1.12877	0.06692	1	1.12877	-5461.54	18	CYP82C2_unfixed	m1a	7.02496	0.0298229
																					fixed ω	0.016908	0.896542
