# Supplementary material for: Expansion of a core regulon by transposable elements promotes Arabidopsis chemical diversity and pathogen defense
Source: Nat Commun. 2019 Aug 1;10:3444. doi: 10.1038/s41467-019-11406-3 (PMC6671987; doi:10.1038/s41467-019-11406-3)
Supplement: Supplementary file 6 — Supplementary Dataset 2 [file 41467_2019_11406_MOESM6_ESM.xlsx]

## Sheet: Supplementary Data 2
Supplementary Data 2. Primer sequences used for qPCR, ChIP-PCR, and RT-PCR.
	TAIR ID	gene	primers	sequence	efficiency	R2 for efficiency
qPCR	AT2G30750	CYP71A12	71A12R	GATTATCACCTCGGTTCCT	93.1	0.998
qPCR	AT2G30750	CYP71A12	71A12F	CCACTAATACTTCCCAGATTA	93.1	0.998
qPCR	AL4G25660	AlCYP71A12	Al71A12_L1	CCACTAATACTTCCTAGACTA	100
qPCR	AL4G25660	AlCYP71A12	Al71A12_R1	GATTATAACCTCTGTCCCT	100
qPCR	AT2G30770	CYP71A13	71A13F	GCTTCGGTTGCATCCTTCT	87.5	0.996
qPCR	AT2G30770	CYP71A13	71A13R	ATTGATTATCACCTCTGTCC	87.5	0.996
qPCR	AT3G26830	CYP71B15/PAD3	PAD3-L1	ACGAGCATCTTAAGCCTGGA	78.4	0.998
qPCR	AT3G26830	CYP71B15/PAD3	PAD3-R1	TCGGTCATTCCCCATAGTGT	78.4	0.998
qPCR	AT4G39950	CYP79B2	79B2-1R	GTAACTTCGGAGCATTCGT	95	1
qPCR	AT4G39950	CYP79B2	79B2-2F	TCGCCGGATATCACATCC	95	1
qPCR	AL7G12200	AlCYP79B2	Al79B2_R1	GTGACTTCGGAGCATTCGT	100
qPCR	AT2G22330	CYP79B3	79B3-1R	AGTCACTTCCGAACACTCA	92.8	0.999
qPCR	AT2G22330	CYP79B3	79B3-2F	TCGCAGGTTACCATATTCC	92.8	0.999
qPCR	AT5G57220	CYP81F2	81F2-F	CTCATGCTCAGTATGATGC	86.2	0.997
qPCR	AT5G57220	CYP81F2	81F2-2R	CTCCAATCTTCTCGTCTATC	86.2	0.997
qPCR	AT4G31970	CYP82C2	82C2-L1	CAAGCATGTCCGTGTTTCTG	91.6	1
qPCR	AT4G31970	CYP82C2	82C2-R1	GCATCTTCAGGGGATAACGA	91.6	1
qPCR	AL7G19940	AlCYP82C2	Al82C2_L1	TGAGATCGCAATGGGTGTG	100
qPCR	AL7G19940	AlCYP82C2	Al82C2_R1	TCTTTATCCTCGGAAGATAC	100
qPCR	AT3G31940	CYP82C4	At82C4_L1	TGAGATCACAATGGGTGTG	100	0.998
qPCR	AT3G31940	CYP82C4	At82C4_R1	TCCGACGATACTGAGCC	100	0.998
qPCR	AL7G19950	AlCYP82C4	Al82C4_L1	TGAGATCTCAATGGGTGTG	100
qPCR	AL7G19950	AlCYP82C4	Al82C4_R1	CTCCGAGGATTGTGAGC	100
qPCR	AT4G31500	CYP83B1	SUR2-1R	TCACGCCATATCTACCAGC	87.3	1
qPCR	AT4G31500	CYP83B1	SUR2-2F	TGGACGTCATGACTGGAC	87.3	1
qPCR	AT3G13920	eIF4A1	EIF4AF	TCTGCACCAGAAGGCACA	100
qPCR	AT3G13920	eIF4A1	EIF4A2R	TCATAGGATGTGAAGAACTC	100
qPCR	AL3G26100	AlEI4A1	AlEI4A1-R	TCATAAGATGTGAAGAACTC	100
qPCR	AT3G13610	F6'H1	F6'H-2F	CTGATATCTCAGGAATGAAACG	100	0.997
qPCR	AT3G13610	F6'H1	F6'H-2R	GGTAGTAGTTAAGGTTGACTC	100	0.997
qPCR	AT1G26380	FOX1	FOX1-1F	ATGATGGATCGGATTCCGT	98.5	0.999
qPCR	AT1G26380	FOX1	FOX1-2R	ACTCAGGTTACTCTCTGTG	98.5	0.999
qPCR	AL1G39380	AlFOX1	AlFOX1_L1	ATGATGGACCGGATTCCGT	100
qPCR	AT2G20610	SUR1	SUR1-F	TGTAACACCTTGGTGGTCT	91.5	1
qPCR	AT2G20610	SUR1	SUR1-R	CCTGTATTGACACTAGCAG	91.5	1
qPCR	AT2G38470	WRKY33	WRKY33-1F	GAAGCAAAGAGATGGAAAGG	99.4	1
qPCR	AT2G38470	WRKY33	WRKY33-1R	CTACGATTCTCGGCTCTC	99.4	1
	TAIR ID	gene	primers	sequence	amplicon
ChIP-PCR	AT3G26830	CYP71B15	71B15pr4F	gaggtgtgcaatatggac	W3
ChIP-PCR	AT3G26830	CYP71B15	71B15pr4R	attaggttgcgctgacca	W3
ChIP-PCR	AT3G26830	CYP71B15	71B15pr3F	ataccctatcatgttttactc	W2
ChIP-PCR	AT3G26830	CYP71B15	71B15pr3R	agtcaacaattttagcggtg	W2
ChIP-PCR	AT3G26830	CYP71B15	71B15pr2F	gaagaagttttggaatagcc	W1
ChIP-PCR	AT3G26830	CYP71B15	71B15pr2R	agtcaatctttttgtatcatgc	W1
ChIP-PCR	AT1G26380	FOX1	FOX1pr1F	gtattttacaacaacgtagcc	W2
ChIP-PCR	AT1G26380	FOX1	FOX1pr1R	tatctactaattgaaataattgcg	W2
ChIP-PCR	AT1G26380	FOX1	FOX1pr2F	gtactatacgtattacgtacg	W1
ChIP-PCR	AT1G26380	FOX1	FOX1pr2R	ctttcattttgctgtttgg	W1
ChIP-PCR	AT4G31970	CYP82C2	82C2pr1F	acagaaaaacccactaaagtc	W5
ChIP-PCR	AT4G31970	CYP82C2	82C2pr1R	ggtttgtattgattttgttagtc	W5
ChIP-PCR	AT4G31970	CYP82C2	82C2pr2F	cttgcccaactaggcac	W4
ChIP-PCR	AT4G31970	CYP82C2	82C2pr2R	atgatctgcagaggttgct	W4
ChIP-PCR	AT4G31970	CYP82C2	82C2pr3F	cccataactcagagctcc	W3
ChIP-PCR	AT4G31970	CYP82C2	82C2pr3R	aattatatttttttgtttttgtatgag	W3
ChIP-PCR	AT4G31970	CYP82C2	82C2pr7F	atttgagttattattatgaattcag	W2
ChIP-PCR	AT4G31970	CYP82C2	82C2pr7R	tttccaccatttatcttaacca	W2
ChIP-PCR	AT4G31970	CYP82C2	82C2pr5F	ttttgaccatatacaatttgcg	W1
ChIP-PCR	AT4G31970	CYP82C2	82C2pr5R	tatacacacacatattatcggt	W1
ChIP-PCR	AT4G29090	EPL1	4G29090pr1F	ctagcccaactaggcac	W
ChIP-PCR	AT4G29090	EPL1	4G29090pr1R	aagatctgcagaggttgct	W
ChIP-PCR	AT2G34320	EPL2	2G34320pr2F	CCTTCAACCGGCTTTGG	W
ChIP-PCR	AT2G34320	EPL2	2G34320pr2R	AATCAAAGTGCTTCTAAGCC	W
	TAIR ID	gene	primers	sequence	notes
RT-PCR	AT2G38470	WRKY33	AtWRKY33-1F	GAAGCAAAGAGATGGAAAGG
RT-PCR	AT2G38470	WRKY33	AtWRKY33-1R	CTACGATTCTCGGCTCTC
RT-PCR	AT4G31970	CYP82C2	AtCYP82C2-L2	TCTGAGATCTCAATGGTTATGC	(downstream of cyp82C2-2 T-DNA insertion)
RT-PCR	AT4G31970	CYP82C2	AtCYP82C2-R3	GCATCTTCAGGGGATAACGA	(downstream of cyp82C2-2 T-DNA insertion; used to amplify AtCYP82C2 and AtCYP82C2-long)
RT-PCR	AT4G31970	CYP82C2	AtCYP82C2-1F	TGCACCAAGTGGTGCGTG	(upstream of cyp82C2-2 T-DNA insertion; used only to amplify AtCYP82C2-long)
RT-PCR	AL7G19940	AlCYP82C2	AlCYP82C2-L1	TGAGATCGCAATGGGTGTG
RT-PCR	AL7G19940	AlCYP82C2	AlCYP82C2-R3	CCGAGGATAAAGAGCCG
RT-PCR		NbActin1	NbActin1-F	ATCCTCACAGAGCGTGGTTAC
RT-PCR		NbActin1	NbActin1-R	CACTGAGCACTATGTTTCCGT
