# Supplementary material for: Expansion of a core regulon by transposable elements promotes Arabidopsis chemical diversity and pathogen defense
Source: Nat Commun. 2019 Aug 1;10:3444. doi: 10.1038/s41467-019-11406-3 (PMC6671987; doi:10.1038/s41467-019-11406-3)
Supplement: Supplementary file 7 — Source Data [file 41467_2019_11406_MOESM7_ESM.xlsx]

## Sheet: Fig 1b
treatment	4OHICME conc (nmol/mg DW)	Cam conc (nmol/mg DW)	ICN sums (nmol/mg DW)
Pst	0.01	1.97	1.42	2018_10_12
Pst	0.01	3.96	0.98	2018_10_12
Pst	0.01	3.7	1.51	2018_10_12
Pst	0.01	2.51	1.72	2018_10_12
Pst avrRpm1	0.49	50.23	7.86	2018_10_12
Pst avrRpm1	0.59	37.92	5.5	2018_10_12
Pst avrRpm1	0.85	49.25	6.04	2018_10_12
Pst avrRpm1	0.61	47.07	6.15	2018_10_12
Pst avrRps4	0.05	14.39	4.69	2018_10_12
Pst avrRps4	0.04	18.49	4.35	2018_10_12
Pst avrRps4	0.07	9.81	5.03	2018_10_12
Pst avrRps4	0.07	15.05	4.46	2018_10_12
Pst avrRpt2	0.36	57.89	5.1	2018_10_12
Pst avrRpt2	0.36	40.54	5.16	2018_10_12
Pst avrRpt2	0.35	58.77	5.69	2018_10_12
Pst avrRpt2	0.26	37.44	4.52	2018_10_12
Psm2	0.26	4.66	5.42	2018_10_12
Psm2	0.43	2.46	4.44	2018_10_12
Psm2	0.45	2.53	6.4	2018_10_12
Psm2	0.18	1.41	4.19	2018_10_12
10uM flg22	0.03	0.04	1.91	2018_10_12
10uM flg22	0.02	0	2.07	2018_10_12
10uM flg22	0.01	0.02	1.83	2018_10_12
10uM flg22	0.02	0.08	1.53	2018_10_12
10uM elf26	0	0.17	0.36	2018_10_12
10uM elf26	0.01	0.07	0.31	2018_10_12
10uM elf26	0.04	0.44	0.38	2018_10_12
10uM elf26	0.03	0.11	0.3	2018_10_12
150ug/mL chitosan	0.04	9.94	2.15	2018_10_12
150ug/mL chitosan	0.02	8.46	1.19	2018_10_12
150ug/mL chitosan	0.04	7.67	1.4	2018_10_12
150ug/mL chitosan	0.02	2.5	0.47	2018_10_12
300ug/mL chitosan	0.23	14.93	6.32	2018_10_12
300ug/mL chitosan	0.36	19.52	6.46	2018_10_12
300ug/mL chitosan	0.53	20.78	9.34	2018_10_12
300ug/mL chitosan	0.28	16.53	5.56	2018_10_12
Psm ES4326	0.02	0.18	0.34	2018_10_12
Psm ES4326	0	0.06	0.22	2018_10_12
Psm ES4326	0	0.3	0.27	2018_10_12
Psm ES4326	0.01	0.03	0.3	2018_10_12
Psm avrRpt2	0.05	33.65	2.41	2018_10_12
Psm avrRpt2	0.03	14.3	1.53	2018_10_12
Psm avrRpt2	0.05	42.8	2.32	2018_10_12
Psm avrRpt2	0.02	30.29	2.23	2018_10_12
mock	0.01	0	0.13	2018_10_12
mock	0.01	0	0.11	2018_10_12
mock	0	0	0.14	2018_10_12
mock	0.02	0.01	0.12	2018_10_12
Pst	0	4.52	2.69	2018_10_12
Pst	0.01	5.06	2.43	2018_10_12
Pst	0.02	6.05	4.16	2018_10_12
Pst	0.01	8.63	3.76	2018_10_12
Pst avrRpm1	0.22	51.47	26.18	2018_10_12
Pst avrRpm1	0.17	31.81	15.46	2018_10_12
Pst avrRpm1	0.38	61.37	21.17	2018_10_12
Pst avrRpm1	0.27	48.05	17.69	2018_10_12
Pst avrRps4	0.02	8.43	7.51	2018_10_12
Pst avrRps4	0.05	17.34	8.41	2018_10_12
Pst avrRps4	0.09	23.67	11.72	2018_10_12
Pst avrRps4	0.05	14.46	10.15	2018_10_12
Pst avrRpt2	0.31	61.29	14.71	2018_10_12
Pst avrRpt2	0.29	47.66	15.38	2018_10_12
Pst avrRpt2	0.21	57.28	14.28	2018_10_12
Pst avrRpt2	0.24	44.33	15.05	2018_10_12
Psm2	0.42	4.24	19.65	2018_10_12
Psm2	0.51	2.79	18.61	2018_10_12
Psm2	0.51	2.96	21.91	2018_10_12
Psm2	0.33	2.06	13.21	2018_10_12
10uM flg22	0.02	0.16	3.91	2018_10_12
10uM flg22	0	0.17	3.79	2018_10_12
10uM flg22	0.01	0.17	2.78	2018_10_12
10uM flg22	0.01	0.18	2.81	2018_10_12
10uM elf26	0.02	0.37	0.88	2018_10_12
10uM elf26	0.01	0.29	0.76	2018_10_12
10uM elf26	0.01	0.43	1.28	2018_10_12
10uM elf26	0	0.23	0.7	2018_10_12
150ug/mL chitosan	0	31.48	15.51	2018_10_12
150ug/mL chitosan	0	24.29	10.08	2018_10_12
150ug/mL chitosan	0.01	21.31	9.77	2018_10_12
150ug/mL chitosan	0.01	10.09	5.76	2018_10_12
300ug/mL chitosan	0.01	24.33	25.54	2018_10_12
300ug/mL chitosan	0.01	32.34	20.94	2018_10_12
300ug/mL chitosan	0	32.49	30.25	2018_10_12
300ug/mL chitosan	0	27.01	19.95	2018_10_12
Psm ES4326	0.01	0.15	0.12	2018_10_12
Psm ES4326	0	0.2	0.18	2018_10_12
Psm ES4326	0	0.74	0.12	2018_10_12
Psm ES4326	0.01	0.22	0.16	2018_10_12
Psm avrRpt2	0.02	36.49	3.65	2018_10_12
Psm avrRpt2	0.02	27.11	2.64	2018_10_12
Psm avrRpt2	0.03	38.61	3.52	2018_10_12
Psm avrRpt2	0.02	30.42	3	2018_10_12
mock	0.01	0.02	0.08	2018_10_12
mock	0.01	0.03	0.06	2018_10_12
mock	0.01	0.01	0.05	2018_10_12
mock	0	0.03	0.05	2018_10_12

## Sheet: Fig 2b
genotype	logcfu	date
WT	5.49	2014_12_03
WT	5.59	2014_12_03
WT	5.14	2014_12_03
WT	4.94	2014_12_03
wrky33	5.98	2014_12_03
wrky33	6	2014_12_03
wrky33	6.03	2014_12_03
wrky33	6.09	2014_12_03
cyp82C2	6.6	2014_12_03
cyp82C2	5.87	2014_12_03
cyp82C2	6.79	2014_12_03
cyp82C2	6.14	2014_12_03
WT	6.54	2017_02_27
WT	5.63	2017_02_27
WT	6.09	2017_02_27
WT	6.17	2017_02_27
WT	6.22	2017_02_27
WT	6.21	2017_02_27
WT	5.53	2017_02_27
WT	5.75	2017_02_27
WT	6	2017_02_27
WT	6.1	2017_02_27
WT	5.64	2017_02_27
wrky33	6.43	2017_02_27
wrky33	6.45	2017_02_27
wrky33	6.36	2017_02_27
wrky33	6.37	2017_02_27
wrky33	6.67	2017_02_27
wrky33	6.63	2017_02_27
wW123	6.49	2017_02_27
wW123	6.15	2017_02_27
wW123	5.53	2017_02_27
wW123	5.7	2017_02_27
wW123	6.07	2017_02_27
wW123	5.23	2017_02_27
wW123	5.66	2017_02_27
wW361	6.28	2017_02_27
wW361	6.28	2017_02_27
wW361	6.26	2017_02_27
wW361	6.23	2017_02_27
wW361	6.16	2017_02_27
wW361	6.29	2017_02_27
wW361	6.42	2017_02_27
fls2	6.57	2017_02_27
fls2	6.57	2017_02_27
fls2	6.73	2017_02_27
fls2	6.44	2017_02_27
fls2	6.9	2017_02_27
fls2	6.55	2017_02_27
fls2	6.84	2017_02_27
Ler.1	6.12	2017_06_26
Ler.1	6.51	2017_06_26
Ler.1	6.2	2017_06_26
Ler.1	6.35	2017_06_26
Ler.1	6.72	2017_06_26
Ler.1	5.99	2017_06_26
Di.G	7.24	2017_06_26
Di.G	7.4	2017_06_26
Di.G	8.09	2017_06_26
Di.G	7.65	2017_06_26
Di.G	6.94	2017_06_26
Di.G	7.39	2017_06_26
DW21	6.65	2017_06_26
DW21	7.08	2017_06_26
DW21	5.86	2017_06_26
DW21	6.4	2017_06_26
DW21	6.6	2017_06_26
DW21	6.35	2017_06_26
DW21	6.41	2017_06_26
DW21	6.84	2017_06_26

## Sheet: Fig 2c
genotypetreatment	Cam	ICN	4OHICN	date
Col	288.815	0.359588	3.32916	2016_08_27
Col	268.254	0.323591	2.99655	2016_08_27
Col	263.245	0.245941	2.70734	2016_08_27
Col	311.227	0.293039	3.03996	2016_08_27
w33	22.4572	0.922703	0.517945	2016_08_27
w33	15.3723	0.643639	0.250046	2016_08_27
w33	20.985	0.944338	0.311502	2016_08_27
w33	20.6207	0.901071	0.325585	2016_08_27
Di.G	88.8094	1.6597	1.87663	2016_08_27
Di.G	101.257	1.63225	2.26468	2016_08_27
Di.G	97.1709	1.46063	1.9923	2016_08_27
Di.G	98.6919	1.7564	1.68528	2016_08_27
Ler.1	641.707	1.24079	4.63895	2016_08_27
Ler.1	522.894	1.36366	3.89372	2016_08_27
Ler.1	440.41	0.90659	4.37363	2016_08_27
Ler.1	516.08	1.18467	4.42351	2016_08_27
Ler.0	511.025	1.1618	4.15952	2016_08_27
Ler.0	637.712	1.33075	5.01817	2016_08_27
Ler.0	430.023	1.08939	3.68119	2016_08_27
Ler.0	489.325	0.990175	3.82631	2016_08_27

## Sheet: Fig 3a
genotype	treatment	transcript	fold_expression	date
WT	9h	WRKY33	1.39	2018_10_15
WT	9h	WRKY33	1	2018_10_15
WT	9h	WRKY33	1.17	2018_10_15
WT	9h	WRKY33	0.98	2018_10_15
wrky33	9h	WRKY33	2.92	2018_10_15
wrky33	9h	WRKY33	2.78	2018_10_15
wrky33	9h	WRKY33	2.43	2018_10_15
wrky33	9h	WRKY33	2.8	2018_10_15
wrky33	9h	WRKY33	2.51	2018_10_15
wW313	9h	WRKY33	34.16	2018_10_15
wW313	9h	WRKY33	33.96	2018_10_15
wW313	9h	WRKY33	29.04	2018_10_15
wW313	9h	WRKY33	18.34	2018_10_15
wW424	9h	WRKY33	37.02	2018_10_15
wW424	9h	WRKY33	49.22	2018_10_15
wW424	9h	WRKY33	48.81	2018_10_15
wW424	9h	WRKY33	53.92	2018_10_15
wW424	9h	WRKY33	55.82	2018_10_15
WT	12h	WRKY33	0.76	2018_10_15
WT	12h	WRKY33	1.32	2018_10_15
WT	12h	WRKY33	1.02	2018_10_15
WT	12h	WRKY33	0.76	2018_10_15
WT	12h	WRKY33	1.36	2018_10_15
WT	12h	WRKY33	0.95	2018_10_15
wrky33	12h	WRKY33	1.83	2018_10_15
wrky33	12h	WRKY33	2.14	2018_10_15
wrky33	12h	WRKY33	1.94	2018_10_15
wrky33	12h	WRKY33	1.63	2018_10_15
wrky33	12h	WRKY33	1.63	2018_10_15
wrky33	12h	WRKY33	1.99	2018_10_15
wW313	12h	WRKY33	15.52	2018_10_15
wW313	12h	WRKY33	21.43	2018_10_15
wW313	12h	WRKY33	14.94	2018_10_15
wW313	12h	WRKY33	24.01	2018_10_15
wW313	12h	WRKY33	11.93	2018_10_15
wW313	12h	WRKY33	14.17	2018_10_15
wW424	12h	WRKY33	37.27	2018_10_15
wW424	12h	WRKY33	29.6	2018_10_15
wW424	12h	WRKY33	29.37	2018_10_15
wW424	12h	WRKY33	27.51	2018_10_15
wW424	12h	WRKY33	27.6	2018_10_15
WT	9h	FOX1	1.34	2018_10_15
WT	9h	FOX1	1.28	2018_10_15
WT	9h	FOX1	1	2018_10_15
WT	9h	FOX1	0.93	2018_10_15
wrky33	9h	FOX1	0.53	2018_10_15
wrky33	9h	FOX1	0.69	2018_10_15
wrky33	9h	FOX1	0.53	2018_10_15
wrky33	9h	FOX1	0.34	2018_10_15
wrky33	9h	FOX1	0.36	2018_10_15
wW313	9h	FOX1	2.24	2018_10_15
wW313	9h	FOX1	2.63	2018_10_15
wW313	9h	FOX1	2.33	2018_10_15
wW313	9h	FOX1	1.5	2018_10_15
wW424	9h	FOX1	3.44	2018_10_15
wW424	9h	FOX1	4.12	2018_10_15
wW424	9h	FOX1	3.67	2018_10_15
wW424	9h	FOX1	4.04	2018_10_15
wW424	9h	FOX1	3.5	2018_10_15
WT	12h	FOX1	0.72	2018_10_15
WT	12h	FOX1	1.13	2018_10_15
WT	12h	FOX1	0.96	2018_10_15
WT	12h	FOX1	0.89	2018_10_15
WT	12h	FOX1	1.38	2018_10_15
WT	12h	FOX1	1.05	2018_10_15
wrky33	12h	FOX1	0.43	2018_10_15
wrky33	12h	FOX1	0.61	2018_10_15
wrky33	12h	FOX1	0.61	2018_10_15
wrky33	12h	FOX1	0.43	2018_10_15
wrky33	12h	FOX1	0.31	2018_10_15
wrky33	12h	FOX1	0.43	2018_10_15
wW313	12h	FOX1	1.41	2018_10_15
wW313	12h	FOX1	0.95	2018_10_15
wW313	12h	FOX1	1.2	2018_10_15
wW313	12h	FOX1	1.61	2018_10_15
wW313	12h	FOX1	1.1	2018_10_15
wW313	12h	FOX1	1.47	2018_10_15
wW424	12h	FOX1	3.24	2018_10_15
wW424	12h	FOX1	2.75	2018_10_15
wW424	12h	FOX1	3.06	2018_10_15
wW424	12h	FOX1	3.9	2018_10_15
wW424	12h	FOX1	2.94	2018_10_15
WT	9h	CYP82C2	1.7	2018_10_15
WT	9h	CYP82C2	1.02	2018_10_15
WT	9h	CYP82C2	1.25	2018_10_15
WT	9h	CYP82C2	0.85	2018_10_15
wrky33	9h	CYP82C2	0.06	2018_10_15
wrky33	9h	CYP82C2	0.13	2018_10_15
wrky33	9h	CYP82C2	0.15	2018_10_15
wrky33	9h	CYP82C2	0.04	2018_10_15
wrky33	9h	CYP82C2	0.2	2018_10_15
wW313	9h	CYP82C2	0.37	2018_10_15
wW313	9h	CYP82C2	1.05	2018_10_15
wW313	9h	CYP82C2	1.31	2018_10_15
wW313	9h	CYP82C2	1.26	2018_10_15
wW424	9h	CYP82C2	0.89	2018_10_15
wW424	9h	CYP82C2	0.75	2018_10_15
wW424	9h	CYP82C2	0.33	2018_10_15
wW424	9h	CYP82C2	0.65	2018_10_15
wW424	9h	CYP82C2	0.75	2018_10_15
WT	12h	CYP82C2	1.78	2018_10_15
WT	12h	CYP82C2	0.73	2018_10_15
WT	12h	CYP82C2	0.79	2018_10_15
WT	12h	CYP82C2	1.18	2018_10_15
WT	12h	CYP82C2	1.15	2018_10_15
WT	12h	CYP82C2	1.26	2018_10_15
wrky33	12h	CYP82C2	0.11	2018_10_15
wrky33	12h	CYP82C2	0.21	2018_10_15
wrky33	12h	CYP82C2	0.06	2018_10_15
wrky33	12h	CYP82C2	0.05	2018_10_15
wrky33	12h	CYP82C2	0.12	2018_10_15
wrky33	12h	CYP82C2	0.03	2018_10_15
wW313	12h	CYP82C2	1.22	2018_10_15
wW313	12h	CYP82C2	0.32	2018_10_15
wW313	12h	CYP82C2	0.56	2018_10_15
wW313	12h	CYP82C2	1.02	2018_10_15
wW313	12h	CYP82C2	0.33	2018_10_15
wW313	12h	CYP82C2	1.56	2018_10_15
wW424	12h	CYP82C2	0.18	2018_10_15
wW424	12h	CYP82C2	0.11	2018_10_15
wW424	12h	CYP82C2	0.14	2018_10_15
wW424	12h	CYP82C2	0.41	2018_10_15
wW424	12h	CYP82C2	0.16	2018_10_15

## Sheet: Fig 3c
locus	pr_ID	region	line	biorep	fold_enrich
FOX1	1	W2	313	1	144.07
FOX1	1	W2	424	1	7.89
FOX1	1	W2	313	2	240.29
FOX1	1	W2	424	2	143.92
FOX1	2G	W1	313	1	0.84
FOX1	2G	W1	424	1	8.7
FOX1	2G	W1	313	2	10.52
FOX1	2G	W1	424	2	5.82
CYP82C2	1	W5	313	1	1.59
CYP82C2	1	W5	424	1	0.81
CYP82C2	1	W5	313	2	0.71
CYP82C2	1	W5	424	2	0.41
CYP82C2	2	W4	313	1	0.55
CYP82C2	2	W4	424	1	1.91
CYP82C2	2	W4	313	2	23.37
CYP82C2	2	W4	424	2	37.94
CYP82C2	3	W3	313	1	1
CYP82C2	3	W3	424	1	0.28
CYP82C2	3	W3	313	2	0.34
CYP82C2	3	W3	424	2	0.38
CYP82C2	5	W1	313	1	2.09
CYP82C2	5	W1	424	1	4.51
CYP82C2	5	W1	313	2	20.23
CYP82C2	5	W1	424	2	0.95
CYP82C2	7	W2	313	1	1.09
CYP82C2	7	W2	424	1	1.14
CYP82C2	7	W2	313	2	0.78
CYP82C2	7	W2	424	2	0.53

## Sheet: Fig 4a
label	4OHICME conc (nmol/mg DW)	dAthAlyrataianae
Crubella	0.16	2017_01_03
Crubella	0.24	2017_01_03
Crubella	0.11	2017_01_03
Athaliana	2.48	2017_01_03
Athaliana	3.07	2017_01_03
Athaliana	3.04	2017_01_03
Bholboelii	0.03	2017_01_03
Bholboelii	0.04	2017_01_03
Bholboelii	0.3	2017_01_03
EChieri	0	2017_01_03
EChieri	0	2017_01_03
EChieri	0	2017_01_03
Chirsuta	0	2017_01_03
Chirsuta	0	2017_01_03
Chirsuta	0	2017_01_03
Brapa pervidis	0	2017_01_03
Brapa pervidis	0	2017_01_03
Brapa pervidis	0	2017_01_03
Brapa mizuna	0	2017_01_03
Brapa mizuna	0	2017_01_03
Brapa mizuna	0	2017_01_03
Athaliana	1.32	2017_02_12
Athaliana	1.36	2017_02_12
Athaliana	1.56	2017_02_12
Alyrata	0	2017_02_12
Alyrata	0.01	2017_02_12
Alyrata	0	2017_02_12
Ocabulica	0.03	2017_02_12
Ocabulica	0.06	2017_02_12
Ocabulica	0.02	2017_02_12
Bholboelii	0.01	2017_02_12
Bholboelii	0.02	2017_02_12
Bholboelii	0	2017_02_12
Crubella	0	2017_02_12
Crubella	0	2017_02_12
Crubella	0	2017_02_12
Athaliana	3.13	2017_04_03
Athaliana	4.93	2017_04_03
Athaliana	3.69	2017_04_03
Alyrata	0.01	2017_04_03
Alyrata	0	2017_04_03
Alyrata	0.03	2017_04_03
Clasiocarpa	0.04	2017_04_03
Clasiocarpa	0	2017_04_03
Clasiocarpa	0.01	2017_04_03
Athaliana	9.22	2017_04_03
Athaliana	7.14	2017_04_03
Athaliana	6.38	2017_04_03
Alyrata	0.03	2017_04_03
Alyrata	0.04	2017_04_03
Alyrata	0.02	2017_04_03
Clasiocarpa	0	2017_04_03
Clasiocarpa	0.04	2017_04_03
Clasiocarpa	0.02	2017_04_03
Athaliana	7.97	2017_09_08
Pfremontii A	0.01	2017_09_08
Pfremontii A	0.01	2017_09_08
Pfremontii A	0.01	2017_09_08
Pfremontii B	0.04	2017_09_08
Pfremontii B	0.01	2017_09_08
Pfremontii B	0	2017_09_08

## Sheet: Fig 4c
genotype	treatment	transcript	fold_expression	date
WT	0h	CYP79B2	1.11	2018_05_02
WT	0h	CYP79B2	1.28	2018_05_02
WT	0h	CYP79B2	0.86	2018_05_02
Alyrata	0h	CYP79B2	1.86	2018_05_02
Alyrata	0h	CYP79B2	0.62	2018_05_02
Alyrata	0h	CYP79B2	0.82	2018_05_02
Alyrata	0h	CYP79B2	1.07	2018_05_02
WT	12h	CYP79B2	19.57	2018_05_02
WT	12h	CYP79B2	20.03	2018_05_02
WT	12h	CYP79B2	15.43	2018_05_02
WT	12h	CYP79B2	17.92	2018_05_02
Alyrata	12h	CYP79B2	141.2	2018_05_02
Alyrata	12h	CYP79B2	95.56	2018_05_02
Alyrata	12h	CYP79B2	79.74	2018_05_02
WT	0h	FOX1	0.5	2018_05_02
WT	0h	FOX1	1.59	2018_05_02
WT	0h	FOX1	0.72	2018_05_02
WT	0h	FOX1	1.75	2018_05_02
Alyrata	0h	FOX1	0.52	2018_05_02
Alyrata	0h	FOX1	0.93	2018_05_02
Alyrata	0h	FOX1	4.3	2018_05_02
Alyrata	0h	FOX1	0.48	2018_05_02
WT	12h	FOX1	14.84	2018_05_02
WT	12h	FOX1	21.04	2018_05_02
WT	12h	FOX1	19.19	2018_05_02
WT	12h	FOX1	21.08	2018_05_02
Alyrata	12h	FOX1	21.3	2018_05_02
Alyrata	12h	FOX1	21.8	2018_05_02
Alyrata	12h	FOX1	12.08	2018_05_02
WT	0h	CYP82C2	1.17	2018_05_02
WT	0h	CYP82C2	1.74	2018_05_02
WT	0h	CYP82C2	0.36	2018_05_02
WT	0h	CYP82C2	1.36	2018_05_02
Alyrata	0h	CYP82C2	0.69	2018_05_02
Alyrata	0h	CYP82C2	0.63	2018_05_02
Alyrata	0h	CYP82C2	0.57	2018_05_02
Alyrata	0h	CYP82C2	2.15	2018_05_02
WT	12h	CYP82C2	178.12	2018_05_02
WT	12h	CYP82C2	122.79	2018_05_02
WT	12h	CYP82C2	217.27	2018_05_02
WT	12h	CYP82C2	213.78	2018_05_02
Alyrata	12h	CYP82C2	15.79	2018_05_02
Alyrata	12h	CYP82C2	2.47	2018_05_02
Alyrata	12h	CYP82C2	9.58	2018_05_02
WT	0h	CYP82C4	0.51	2018_05_02
WT	0h	CYP82C4	1.26	2018_05_02
WT	0h	CYP82C4	2.2	2018_05_02
WT	0h	CYP82C4	0.71	2018_05_02
Alyrata	0h	CYP82C4	1.26	2018_05_02
Alyrata	0h	CYP82C4	0.66	2018_05_02
Alyrata	0h	CYP82C4	1.16	2018_05_02
Alyrata	0h	CYP82C4	0.96	2018_05_02
WT	12h	CYP82C4	0.42	2018_05_02
WT	12h	CYP82C4	0.3	2018_05_02
WT	12h	CYP82C4	0.59	2018_05_02
WT	12h	CYP82C4	0.7	2018_05_02
Alyrata	12h	CYP82C4	14.96	2018_05_02
Alyrata	12h	CYP82C4	3.18	2018_05_02
Alyrata	12h	CYP82C4	9.79	2018_05_02
WT	0h	CYP71A12	0.84	2018_05_02
WT	0h	CYP71A12	1.26	2018_05_02
WT	0h	CYP71A12	1.03	2018_05_02
WT	0h	CYP71A12	0.92	2018_05_02
Alyrata	0h	CYP71A12	0.92	2018_05_02
Alyrata	0h	CYP71A12	0.53	2018_05_02
Alyrata	0h	CYP71A12	1.76	2018_05_02
Alyrata	0h	CYP71A12	1.15	2018_05_02
WT	12h	CYP71A12	5.32	2018_05_02
WT	12h	CYP71A12	5.09	2018_05_02
WT	12h	CYP71A12	6.7	2018_05_02
WT	12h	CYP71A12	4.33	2018_05_02
Alyrata	12h	CYP71A12	65.93	2018_05_02
Alyrata	12h	CYP71A12	42.97	2018_05_02
Alyrata	12h	CYP71A12	32.86	2018_05_02

## Sheet: Fig 4d
genotype	treatment	transcript	fold_expression	date
WT	0	CYP82C4	19.97	2018_05_26
WT	0	CYP82C4	24.03	2018_05_26
WT	0	CYP82C4	35.84	2018_05_26
WT	100	CYP82C4	1.19	2018_05_26
WT	100	CYP82C4	0.4	2018_05_26
WT	100	CYP82C4	2.1	2018_05_26
WT	0	CYP82C2	0.01	2018_05_26
WT	0	CYP82C2	4.71	2018_05_26
WT	0	CYP82C2	6	2018_05_26
WT	100	CYP82C2	1.17	2018_05_26
WT	100	CYP82C2	0.24	2018_05_26
WT	100	CYP82C2	3.61	2018_05_26
WT	0	WRKY33	0.5	2018_05_26
WT	0	WRKY33	1.34	2018_05_26
WT	0	WRKY33	0.67	2018_05_26
WT	100	WRKY33	0.91	2018_05_26
WT	100	WRKY33	1.21	2018_05_26
WT	100	WRKY33	0.91	2018_05_26
WT	0	F6H1	6.01	2018_05_26
WT	0	F6H1	11.79	2018_05_26
WT	0	F6H1	12.97	2018_05_26
WT	100	F6H1	1.68	2018_05_26
WT	100	F6H1	1.16	2018_05_26
WT	100	F6H1	0.51	2018_05_26

## Sheet: Fig 5e
locus	pr_ID	line	biorep	fold_enrich
EPL1	1	313	1	0.28
EPL1	1	424	1	1.51
EPL1	1	313	2	9.44
EPL1	1	424	2	5.54
EPL2	1	313	1	1.28
EPL2	1	424	1	1.19
EPL2	1	313	2	2.42
EPL2	1	424	2	0.79

## Sheet: Suppl Fig 1b
genotypetreatment	4OH.I3M.conc..nmol.mg.DW.	I3M.conc..nmol.mg.DW.	4OM.I3M.conc..nmol.mg.DW.	1OM.I3M.conc..nmol.mg.DW.	date
Col 0h	0.045	1.107	0.527	1.091	2016_12_29
Col 0h	0.058	1.062	0.547	1.299	2016_12_29
Col 0h	0.087	1.504	0.556	1.397	2016_12_29
Col 0h	0.071	1.405	0.54	1.319	2016_12_29
Col 24h	0.209	0.703	0.674	1.304	2016_12_29
Col 24h	0.186	0.701	0.635	1.095	2016_12_29
Col 24h	0.273	0.845	0.796	1.36	2016_12_29
Col 24h	0.244	0.78	0.69	1.211	2016_12_29
Col	0.21	1.289	1.254	1.048	2016_03_13
Col	0.305	1.223	1.544	0.969	2016_03_13
Col	0.107	0.843	0.983	0.799	2016_03_13
Col	0.117	0.924	0.953	0.819	2016_03_13
rps3	0.173	1.526	0.864	1.14	2016_03_13
rps3	0.19	1.86	0.9	1.555	2016_03_13
rps3	0.208	1.265	0.893	1.025	2016_03_13
rps3	0.246	1.82	1.012	1.151	2016_03_13

[truncated: 19 more sheets: Suppl Fig 1c, Suppl Fig 2a, Suppl Fig 2c, Suppl Fig 2d, Suppl Fig 3a, Suppl Fig 4b, Suppl Fig 4c, Suppl Fig 4d, Suppl Fig 4e, Suppl Fig 4f, Suppl Fig 5a, Suppl Fig 5b, Suppl Fig 5d, Suppl Fig 5e, Suppl Fig 6a, Suppl Fig 6c, Suppl Fig 6e, Suppl Fig 7d, Suppl Fig 7e]
